# Supplementary material for: An acute bout of aerobic exercise reduces movement time in a Fitts' task
Source: PLoS One. 2018 Dec 31;13(12):e0210195. doi: 10.1371/journal.pone.0210195 (PMC6312392; doi:10.1371/journal.pone.0210195)
Supplement: S1 Dataset — (XLSX) [file pone.0210195.s001.xlsx]

## Sheet: Demographics
Subject	Gender	Age	Height (cm)	Mass (kg)	BMI	%Fat	Fat Mass (kg)	Lean Mass (kg)	VO2max (ml/kg/min)
1	M	20	178	81.4	25.6912	6	4.9	76.5	62.4
2	M	23	178	71	22.4088	9.5	6.8	64.3	67
3	F	20	163	51.8	19.4964	22.2	11.5	40.3	36.1
4	F	21	172	87	29.4078	34	29.5	57.4	40
5	M	22	166.5	72.6	26.1884	11.6	8.4	64.4	62.2
6	F	20	159	63.6	25.1572	33.4	21.2	42.3	39
7	M	22	175	67.2	21.9429	19.9	13.4	53.7	50.6
8	F	21	169	66.5	23.2835	16.6	11	55.5	53
9	M	19	173	68.8	22.9877	11.7	8.1	60.7	60.7
10	F	21	165.5	47.9	17.488	13.6	5.5	41.4	45.6
11	M	22	180	94.8	29.2593	13	12.3	82.5	51.3
12	F	22	157	54.9	22.2727	18.3	10.1	44.8	38.4
13	F	28	160.5	52	20.1861	25.5	13.8	38.2	34.1
14	M	21	184	118	34.8535	27.5	32.5	85.6	30.8
15	M	20	177	70.8	22.5989	12.2	8.6	62.2	63.1
16	M	19	178	65.7	20.736	8.6	5.7	60.7	71.5
17	M	20	178	64.9	20.4835	5.5	3.6	61.3	74.4
18	M	23	166	76.6	27.7979	21.3	16.3	60.3	48.1
19	M	20	181	70	21.3669	7.2	5	65	75.3

## Sheet: Movement Time
Subject	Rest Block 1 - ID (3.4)	Rest Block 1 - ID (4.4)	Rest Block 1 - ID (5.4)	Rest Block 1 - ID (6.5)	Rest Block 2 - ID (3.4)	Rest Block 2 - ID (4.4)	Rest Block 2 - ID (5.4)	Rest Block 2 - ID (6.5)	Rest Block 3 - ID (3.4)	Rest Block 3 - ID (4.4)	Rest Block 3 - ID (5.4)	Rest Block 3 - ID (6.5)	Rest Block 4 - ID (3.4)	Rest Block 4 - ID (4.4)	Rest Block 4 - ID (5.4)	Rest Block 4 - ID (6.5)	Exercise Block 1 - ID (3.4)	Exercise Block 1 - ID (4.4)	Exercise Block 1 - ID (5.4)	Exercise Block 1 - ID (6.5)	Exercise Block 2 - ID (3.4)	Exercise Block 2 - ID (4.4)	Exercise Block 2 - ID (5.4)	Exercise Block 2 - ID (6.5)	Exercise Block 3 - ID (3.4)	Exercise Block 3 - ID (4.4)	Exercise Block 3 - ID (5.4)	Exercise Block 3 - ID (6.5)	Exercise Block 4 - ID (3.4)	Exercise Block 4 - ID (4.4)	Exercise Block 4 - ID (5.4)	Exercise Block 4 - ID (6.5)
1	1972.81	2119.11	2506.42	2662.42	1846.44	2017.63	2381.64	2536.89	1809.66	2136.03	2436.07	2494.41	1873.62	2015.2	2139.24	2610.42	1812.83	1990.42	2239.24	2782.44	1838.39	1869.04	2196.17	2464.81	1708.07	1908.84	2060.04	2706.46	1776.82	1856.85	2054.45	2312.06
2	1982.54	2056.05	2368	3148.84	1851.95	2171.95	2391.24	2845.64	1797.72	2083.25	2413.61	2850.43	1745.55	1988.77	2457.58	2734.41	1994.37	1962.39	2271.95	2657.57	1739.95	2023.17	2221.54	2578.4	1782.35	1922.32	2339.21	2606.39	1624.77	1859.13	2119.95	2356
3	2014.39	2248.02	2555.26	2882.45	1999.18	2188.06	2399.33	2726.43	1907.21	2023.86	2379.54	2686.91	1704.84	1952.83	2328.06	2842.52	1930.43	2135.2	2312.01	2743.26	1795.23	2102.47	2209.62	2668.06	1668.85	1955.3	2160.79	3114.46	1767.2	1839.24	2134.15	2612.03
4	1946.4	2071.25	2371.24	2797.64	1818.43	2085.43	2360.85	2638.5	1869.37	1951.99	2336.84	2626.44	1738.76	1925.62	2168.9	2562.43	1873.64	2061.65	2444.03	2916.04	1794.4	1913.68	2381.66	2611.22	1708.04	1861.63	2223.27	2740.85	1634.4	1936.02	2148.81	2416.93
5	1995.15	2280.02	2493.58	3163.28	2213.62	2588.85	2735.21	3048.03	1827.97	2264.02	2556.01	2553.62	1787.21	2036.84	2180.81	2660	1928.86	2238.46	2519.23	2736.04	2216	2458.44	2668.85	2892.86	1893.62	2123.24	2468.86	2555.29	1753.02	2010.49	2312.75	2694.04
6	1737.58	1836.84	2163.2	2659.19	1706.4	1878.36	2078.33	2246.33	1655.94	1782.39	2221.6	2499.15	1798.98	1984.51	2243.08	2632.75	1800.78	1884.01	2256.8	2442.4	1811.94	2003.99	2281.67	2403.97	1717.59	1822.99	2028.02	2379.18	1587.16	1771.24	2052.75	2582.41
7	1874.43	1908.77	2193.42	2614.4	1737.64	1953.55	2294.38	2528.81	1704.79	1955.18	2259.98	2695.17	1811.17	1905.61	2178.31	2710.38	1808.71	1927.22	2236.01	2439.98	1673.55	1948.75	1993.57	2549.56	1580.42	1810.34	2123.14	2338.41	1648.76	1873.56	2078.35	2721.6
8	1758.45	1896.04	2182.34	2482.42	1653.57	1796.82	1989.58	2247.18	1674.09	1823.14	2062.41	2664.81	1629.64	1793.63	2053.6	2196.83	1989.67	1965.58	2381.63	2862.43	1750.4	1886.44	2148.01	2855.19	1750.46	1816.82	2161.66	2411.23	1761.61	1863.21	1969.6	2634.38
9	1863.17	1950.39	2194.4	2357.56	2295.2	2412.85	2619.3	2923.17	1748.76	1979.98	2093.61	2509.54	1715.98	1958.37	2299.24	2503.16	2060.77	2040.77	2291.97	2799.16	2086.43	2426.41	2962.41	3089.6	1916.77	2128.02	2322.38	2536.85	1817.58	1863.99	2380.02	2507.2
10	1890.41	2035.96	2201.96	2552.79	1789.6	1973.65	2129.68	2344.8	1860.03	1906.37	2088.82	2224.04	1867.18	1937.62	2182.38	2536.02	1834.35	1914.3	2057.57	2375.23	1734.44	1807.95	1996.01	2352.8	1750.38	1967.16	2055.99	2416.04	1731.13	1773.52	2120.77	2295.98
11	1576.03	1672.77	2072.84	2255.24	1603.96	1765.61	2089.61	2645.66	1677.67	1807.48	2128.87	2967.17	1690.45	1871.35	2067.17	2446.38	1831.22	2084	2263.2	2472.03	1716.02	1915.26	2128.83	2639.24	1679.14	1824.02	2180.79	2779.26	1582.41	1789.55	2102.47	2138.42
12	1949.62	2057.61	2272.09	2484.85	1970.35	2023.21	2360.86	2472.02	1766.44	2096.75	2199.21	2661.7	1882.4	2108.79	2287.24	2508.85	2307.2	2259.37	2403.98	2676.85	1857.63	2053.63	2142.43	2497.56	1887.25	2025.58	2200	2579.99	1750.41	1920.06	2313.62	2493.63
13	2320.85	2547.21	2733.62	3264.01	2478.41	2426.4	2450.16	3129.65	2206.39	2352.85	2364.83	2804.02	2155.19	2293.59	2400.01	3023.98	3142.43	3164.07	3509.59	3503.14	3142.43	3164.07	3509.59	3503.14	2779.19	2632.79	2807.24	3307.22	2572.79	2657.54	2659.22	3174.4
14	2159.16	2458.33	2637.53	2892.78	2004.8	2090.56	2580.78	2720.78	1892.82	2129.59	2379.23	2591.23	1784.76	2010.38	2417.56	2890.41	2068.78	2226.37	2473.62	3089.63	1873.6	2160.74	2487.21	2894.36	1949.58	2225.64	2489.68	2782.32	1873.59	2119.22	2299.17	2780.81
15	1849.59	2076.83	2200.79	2541.59	1856.78	1952.7	2176.02	2412.61	1812.86	1944.73	2331.26	2545.62	1790.41	1932	2134.42	2569.61	1962.37	2210.36	2577.58	3043.97	1951.21	2200	2311.24	2882.39	1874.4	2129.61	2530.39	3027.22	2051.21	2230.34	2458.37	2767.99
16	2387.23	2396.14	2598.44	2782.41	2609.66	2572.02	2652.06	2814.38	2485.67	2559.2	2682.34	2842.48	2551.3	2687.26	2771.29	2907.2	2564.86	2661.62	2826.49	2882.45	2444.08	2524.83	2656.02	2860.8	2493.62	2664.02	2671.31	2681.62	2324.72	2593.69	2624.81	2792.2
17	1725.58	1914.49	2055.98	2271.2	1737.63	1739.97	1954.54	2312.79	1614.4	1894.37	2155.99	2352.71	1685.58	1744	1953.39	2319.19	1983.96	2180.79	2251.21	2634.35	2008.75	2084.71	2402.4	2601.61	1738.35	1860.77	1986.35	2363.96	1750.4	1912.74	2216.78	2258.38
18	3281.63	2936.13	3183.2	3233.62	2836.88	2746.48	2838.37	3400.01	2445.62	2651.23	3168.81	3200.87	2359.22	2539.28	2624.81	2924.92	2757.69	2860.82	3041.61	3719.99	2339.16	2451.27	2729.62	3219.26	2464.87	2520.84	2724.82	3092.87	2457.68	2600.05	2827.26	2808.84
19	2061.54	2092.79	2180.83	2694.46	2061.54	2092.79	2180.83	2694.46	1796.11	2031.2	2197.54	2492.81	1817.62	1991.95	2416.81	2645.62	1936.58	1941.56	2346.42	2769.66	1806.42	1915.18	2222.39	2576.67	1804	1969.64	2139.21	2464.02	1787.19	1934.36	2323.95	2503.98
